# Supplementary material for: Comparative Study on Immune Function of the Head and Trunk Kidney in Rainbow Trout Responding to IHNV Infection
Source: Viruses. 2022 Nov 28;14(12):2663. doi: 10.3390/v14122663 (PMC9788286; doi:10.3390/v14122663)
Supplement: Supplementary file 1 [file viruses-14-02663-s001.zip]

Archive with 1 entries (1 files):
- viruses-2045168-supplementary.pdf
